# Supplementary material for: On the synonymy of two Acantholycosa species (Araneae, Lycosidae) from the Altai
Source: Zookeys. 2016 Feb 3;(559):151–6. doi: 10.3897/zookeys.559.7048 (PMC4768277; doi:10.3897/zookeys.559.7048)
Supplement: XML Treatment for Acantholycosa katunensis [file zookeys.559.7048-treatment1.xml]

<!DOCTYPE tp:taxon-treatment
  PUBLIC "-//TaxonX//DTD Taxonomic Treatment Publishing DTD v0 20100105//EN" "tax-treatment-NSO.dtd">
<tp:taxon-treatment xmlns:tp="http://www.plazi.org/taxpub"><tp:treatment-meta><kwd-group><label>Taxon classification</label><kwd><named-content content-type="kingdom">Animalia</named-content></kwd><kwd><named-content content-type="order">Araneae</named-content></kwd><kwd><named-content content-type="family">Lycosidae</named-content></kwd></kwd-group><mixed-citation publication-type="journal"><person-group><name><surname>Fomichev</surname><given-names>Alexander A.</given-names></name><name><surname>Marusik</surname><given-names>Yuri M.</given-names></name><name><surname>Koponen</surname><given-names>Seppo</given-names></name></person-group><article-title>On the synonymy of two <italic><tp:taxon-name><tp:taxon-name-part taxon-name-part-type="genus">Acantholycosa</tp:taxon-name-part></tp:taxon-name></italic> species (<tp:taxon-name><tp:taxon-name-part taxon-name-part-type="order">Araneae</tp:taxon-name-part></tp:taxon-name>, <tp:taxon-name><tp:taxon-name-part taxon-name-part-type="family">Lycosidae</tp:taxon-name-part></tp:taxon-name>) from the Altai</article-title><source>Zookeys</source><day>3</day><month>2</month><year>2016</year><volume>2016</volume><issue>559</issue><fpage>151</fpage><lpage>156</lpage><pub-id pub-id-type="doi">10.3897/zookeys.559.7048</pub-id></mixed-citation></tp:treatment-meta><tp:nomenclature><tp:taxon-name>
            <tp:taxon-name-part taxon-name-part-type="genus">Acantholycosa</tp:taxon-name-part>
            <tp:taxon-name-part taxon-name-part-type="species">katunensis</tp:taxon-name-part>
          </tp:taxon-name><tp:taxon-authority>Marusik, Azarkina &amp; Koponen, 2004</tp:taxon-authority><xref ref-type="fig" rid="F1">Figs 1–2</xref><xref ref-type="fig" rid="F2">, 3–10</xref><tp:nomenclature-citation-list><tp:nomenclature-citation><tp:taxon-name>
                <tp:taxon-name-part taxon-name-part-type="genus">Acantholycosa</tp:taxon-name-part> <tp:taxon-name-part taxon-name-part-type="species">katunensis</tp:taxon-name-part></tp:taxon-name><comment>Marusik, Azarkina &amp; Koponen, 2004: 107, figs 21–23 (♂).</comment></tp:nomenclature-citation><tp:nomenclature-citation><tp:taxon-name>
                <tp:taxon-name-part taxon-name-part-type="genus">Acantholycosa</tp:taxon-name-part> <tp:taxon-name-part taxon-name-part-type="species">kurchumensis</tp:taxon-name-part></tp:taxon-name><comment>Marusik, Azarkina &amp; Koponen, 2004: 119, figs 82–83 (♀). <bold>Syn. n.</bold></comment></tp:nomenclature-citation></tp:nomenclature-citation-list></tp:nomenclature><tp:treatment-sec sec-type="material"><title>Material examined.</title><p>RUSSIA, <bold><italic>Altai</italic></bold> Republic, Kosh-Agach District: 3♂ (<abbrev xmlns:xlink="http://www.w3.org/1999/xlink" content-type="institution" xlink:title="Institute for Systematic and Ecology of Animals, Novosibirsk" xlink:type="simple">ISEA</abbrev>), Karagemskyi Mt. Range (<named-content xmlns:xlink="http://www.w3.org/1999/xlink" content-type="dwc:verbatimCoordinates" xlink:type="simple">49°52’N; 87°07’E</named-content>), 2500–2900 m, “kurums” (=scree formed by huge boulders) and alpine meadow, 27.06.2014 (A.A. Fomichev); 1♀ (<abbrev xmlns:xlink="http://www.w3.org/1999/xlink" content-type="institution" xlink:title="Institute for Systematic and Ecology of Animals, Novosibirsk" xlink:type="simple">ISEA</abbrev>), Karagem River valley (<named-content xmlns:xlink="http://www.w3.org/1999/xlink" content-type="dwc:verbatimCoordinates" xlink:type="simple">49°53’N; 87°11’E          </named-content>), 1360 m, stony steppe slope, 28.06.2014 (A.A. Fomichev); KAZAKHSTAN, <bold><italic>East Kazakhstan</italic></bold> Area: 1♂ (holotype of <italic><tp:taxon-name><tp:taxon-name-part taxon-name-part-type="genus">Acantholycosa</tp:taxon-name-part> <tp:taxon-name-part taxon-name-part-type="species">katunensis</tp:taxon-name-part></tp:taxon-name></italic>) (<abbrev xmlns:xlink="http://www.w3.org/1999/xlink" content-type="institution" xlink:title="Institute for Systematic and Ecology of Animals, Novosibirsk" xlink:type="simple">ISEA</abbrev>) South Altai, south part of Katun’ Mt. Range, 5 km SE of Rakhmanovskiye Klyuchi (=Springs), 2100–2500 m, alpine zone, 26.06.1997 (R.Yu. Dudko and V.K. Zinchenko); 1♀ (holotype of <italic><tp:taxon-name><tp:taxon-name-part taxon-name-part-type="genus">Acantholycosa</tp:taxon-name-part> <tp:taxon-name-part taxon-name-part-type="species">kurchumensis</tp:taxon-name-part></tp:taxon-name></italic>) (<abbrev xmlns:xlink="http://www.w3.org/1999/xlink" content-type="institution" xlink:title="Institute for Systematic and Ecology of Animals, Novosibirsk" xlink:type="simple">ISEA</abbrev>) Kurchum Mt. Range, Kurchum River, upper flow, 23.08.1990 (V.K. Zinchenko).</p></tp:treatment-sec><tp:treatment-sec sec-type="Diagnosis"><title>Diagnosis.</title><p>
            <italic><tp:taxon-name><tp:taxon-name-part taxon-name-part-type="genus">Acantholycosa</tp:taxon-name-part> <tp:taxon-name-part taxon-name-part-type="species">katunensis</tp:taxon-name-part></tp:taxon-name></italic> is most similar to <italic><tp:taxon-name><tp:taxon-name-part taxon-name-part-type="genus">Acantholycosa</tp:taxon-name-part> <tp:taxon-name-part taxon-name-part-type="species">dudkorum</tp:taxon-name-part></tp:taxon-name></italic> Marusik, Azarkina &amp; Koponen, 2004 by having a similarly shaped tegular apophysis that lacks an apical arm, a similar conductor, a wide apical pocket and a thin septum. The two species can be separated by the shape of the embolus, which tapers toward the tip in <italic><tp:taxon-name><tp:taxon-name-part taxon-name-part-type="genus">Acantholycosa</tp:taxon-name-part> <tp:taxon-name-part taxon-name-part-type="species">katunensis</tp:taxon-name-part></tp:taxon-name></italic> (Figs <xref ref-type="fig" rid="F2">3–5</xref>) and widens in <italic><tp:taxon-name><tp:taxon-name-part taxon-name-part-type="genus">Acantholycosa</tp:taxon-name-part> <tp:taxon-name-part taxon-name-part-type="species">dudkorum</tp:taxon-name-part></tp:taxon-name></italic> (cf. <xref ref-type="bibr" rid="B3">Marusik et al. 2004</xref>: figs 73, 75); the shape of <!--PageBreak-->the palea: in <italic><tp:taxon-name><tp:taxon-name-part taxon-name-part-type="genus">Acantholycosa</tp:taxon-name-part> <tp:taxon-name-part taxon-name-part-type="species">dudkorum</tp:taxon-name-part></tp:taxon-name></italic> (cf. <xref ref-type="bibr" rid="B3">Marusik et al. 2004</xref>: figs 73, 75), the paleal process is thin with a hollow on the prolateral side, and it is unmodified in <italic><tp:taxon-name><tp:taxon-name-part taxon-name-part-type="genus">Acantholycosa</tp:taxon-name-part> <tp:taxon-name-part taxon-name-part-type="species">katunensis</tp:taxon-name-part></tp:taxon-name></italic> (Figs <xref ref-type="fig" rid="F2">4–5</xref>, <xref ref-type="fig" rid="F2">9</xref>). Females of the two species can be distinguished by the shape of septum: long (starting from the pocket) with a subparallel base in <italic><tp:taxon-name><tp:taxon-name-part taxon-name-part-type="genus">Acantholycosa</tp:taxon-name-part> <tp:taxon-name-part taxon-name-part-type="species">katunensis</tp:taxon-name-part></tp:taxon-name></italic> and short (starting from fovea) and widened at the base in <italic><tp:taxon-name><tp:taxon-name-part taxon-name-part-type="genus">Acantholycosa</tp:taxon-name-part> <tp:taxon-name-part taxon-name-part-type="species">dudkorum</tp:taxon-name-part></tp:taxon-name></italic> (cf. <xref ref-type="bibr" rid="B3">Marusik et al. 2004</xref>: fig. 78).</p><fig id="F1" position="float" orientation="portrait"><label>Figures 1–2.</label><caption><p>Habitus of <italic><tp:taxon-name><tp:taxon-name-part taxon-name-part-type="genus">Acantholycosa</tp:taxon-name-part> <tp:taxon-name-part taxon-name-part-type="species">katunensis</tp:taxon-name-part></tp:taxon-name></italic>. <bold>1</bold> female <bold>2</bold> male. Scale: 2 mm.</p></caption><graphic xmlns:xlink="http://www.w3.org/1999/xlink" xlink:href="zookeys-559-151-g001.jpg" position="float" orientation="portrait" xlink:type="simple" id="oo_76163.jpg"/></fig><fig id="F2" position="float" orientation="portrait"><label>Figures 3–10.</label><caption><p>Copulatory organs of <italic><tp:taxon-name><tp:taxon-name-part taxon-name-part-type="genus">Acantholycosa</tp:taxon-name-part> <tp:taxon-name-part taxon-name-part-type="species">katunensis</tp:taxon-name-part></tp:taxon-name></italic>. <bold>3</bold> male palp, ventral <bold>4–5</bold> embolic division, ventral and anterior <bold>6–7</bold> epigyne, ventral and dorsal (left head of receptacle is broken) <bold>8–10</bold> bulb, ventral, anterior and retrolateral. Scale: 0.2 mm.</p></caption><graphic xmlns:xlink="http://www.w3.org/1999/xlink" xlink:href="zookeys-559-151-g002.jpg" position="float" orientation="portrait" xlink:type="simple" id="oo_76164.jpg"/></fig></tp:treatment-sec><tp:treatment-sec sec-type="Description"><title>Description.</title><p>See <xref ref-type="bibr" rid="B3">Marusik et al. (2004)</xref>.</p></tp:treatment-sec><tp:treatment-sec sec-type="Distribution"><title>Distribution.</title><p>So far, this species is known from three localities. The most distant localities, the upper reaches of the Kurchum River (locality 1, Map <xref ref-type="fig" rid="F3">1</xref>) and the Karagemskyi Mt Range (locality 3) are approximately 190 km apart (Map <xref ref-type="fig" rid="F3">1</xref>). Rakhmanovskiye Klyuchi Village (locality 2), the type locality of <italic><tp:taxon-name><tp:taxon-name-part taxon-name-part-type="genus">Acantholycosa</tp:taxon-name-part> <tp:taxon-name-part taxon-name-part-type="species">katunensis</tp:taxon-name-part></tp:taxon-name></italic>, is located between two extreme distribution records (Map <xref ref-type="fig" rid="F3">1</xref>). Listings for the species by Platnick <!--PageBreak-->(2004–2014) and the <xref ref-type="bibr" rid="B7">World Spider Catalog (2015)</xref> for Russia were erroneous based on wrong country data provided by <xref ref-type="bibr" rid="B3">Marusik et al. (2004)</xref>. Type locality of <italic><tp:taxon-name><tp:taxon-name-part taxon-name-part-type="genus">Acantholycosa</tp:taxon-name-part> <tp:taxon-name-part taxon-name-part-type="species">katunensis</tp:taxon-name-part></tp:taxon-name></italic> was mistakenly assigned to Russia (Altai) by <xref ref-type="bibr" rid="B3">Marusik et al (2004)</xref> instead of Kazakhstan (East Kazakhstan Area). The new record from the Karagemskyi Mt Range is the first locality record of this species in Russia.</p><fig id="F3" position="float" orientation="portrait"><label>Map 1.</label><caption><p>Distribution records of <italic><tp:taxon-name><tp:taxon-name-part taxon-name-part-type="genus">Acantholycosa</tp:taxon-name-part> <tp:taxon-name-part taxon-name-part-type="species">katunensis</tp:taxon-name-part></tp:taxon-name></italic>. <bold>1</bold> Kurchum River <bold>2</bold> Rakhmanovskiye Klyuchi Village <bold>3</bold> Karagemskyi Mt. Range.</p></caption><graphic xmlns:xlink="http://www.w3.org/1999/xlink" xlink:href="zookeys-559-151-g003.jpg" position="float" orientation="portrait" xlink:type="simple" id="oo_76165.jpg"/></fig></tp:treatment-sec><ref-list><ref id="B3"><mixed-citation xmlns:xlink="http://www.w3.org/1999/xlink" xlink:type="simple">
          <person-group><name name-style="western"><surname>Marusik</surname><given-names>YM</given-names></name><name name-style="western"><surname>Azarkina</surname><given-names>GN</given-names></name><name name-style="western"><surname>Koponen</surname><given-names>S</given-names></name></person-group> (<year>2004</year>) <article-title>A survey of east Palaearctic <tp:taxon-name><tp:taxon-name-part taxon-name-part-type="family">Lycosidae</tp:taxon-name-part></tp:taxon-name> (<tp:taxon-name><tp:taxon-name-part taxon-name-part-type="order">Aranei</tp:taxon-name-part></tp:taxon-name>). II. Genus <italic><tp:taxon-name><tp:taxon-name-part taxon-name-part-type="genus">Acantholycosa</tp:taxon-name-part></tp:taxon-name></italic> F. Dahl, 1908 and related new genera.</article-title> <source><tp:taxon-name><tp:taxon-name-part taxon-name-part-type="phylum">Arthropoda</tp:taxon-name-part></tp:taxon-name> Selecta</source> <volume>12</volume>: <fpage>101</fpage>–<lpage>148</lpage>.</mixed-citation></ref><ref id="B7"><mixed-citation xmlns:xlink="http://www.w3.org/1999/xlink" xlink:type="simple">
          <institution xlink:type="simple">World Spider Catalog</institution> (<year>2015</year>) <source>World Spider Catalog</source>. <publisher-name>Natural History Museum Bern</publisher-name>. <ext-link xlink:type="simple" ext-link-type="uri" xlink:href="http://wsc.nmbe.ch">http://wsc.nmbe.ch</ext-link>, version 16.5. [<date-in-citation content-type="access-date">accessed on October 29, 2015</date-in-citation>]</mixed-citation></ref></ref-list></tp:taxon-treatment>
